# Supplementary material for: New circumscriptions add two northern Andean species to Kohleria (Gesneriaceae)
Source: PhytoKeys. 2021 Jul 12;179:99–110. doi: 10.3897/phytokeys.179.65990 (PMC8289813; doi:10.3897/phytokeys.179.65990)
Supplement: XML Treatment for Kohleria andina [file phytokeys.179.65990-treatment1.xml]

<!DOCTYPE tp:taxon-treatment
  PUBLIC "-//TaxonX//DTD Taxonomic Treatment Publishing DTD v0 20100105//EN" "tax-treatment-NSO.dtd">
<tp:taxon-treatment xmlns:tp="http://www.plazi.org/taxpub"><tp:treatment-meta><kwd-group><label>Taxon classification</label><kwd><named-content xmlns:xlink="http://www.w3.org/1999/xlink" content-type="kingdom">Plantae</named-content></kwd><kwd><named-content xmlns:xlink="http://www.w3.org/1999/xlink" content-type="order">Lamiales</named-content></kwd><kwd><named-content xmlns:xlink="http://www.w3.org/1999/xlink" content-type="family">Gesneriaceae</named-content></kwd></kwd-group><mixed-citation publication-type="journal"><person-group><name><surname>Clark</surname><given-names>John L.</given-names></name><name><surname>Jost</surname><given-names>Lou</given-names></name></person-group><article-title>New circumscriptions add two northern Andean species to <italic><tp:taxon-name><tp:taxon-name-part taxon-name-part-type="genus" reg="Kohleria">Kohleria</tp:taxon-name-part></tp:taxon-name></italic> (<tp:taxon-name><tp:taxon-name-part taxon-name-part-type="family">Gesneriaceae</tp:taxon-name-part></tp:taxon-name>)</article-title><source>PhytoKeys</source><day>12</day><month>7</month><year>2021</year><volume>179</volume><fpage>99</fpage><lpage>110</lpage><pub-id pub-id-type="doi">10.3897/phytokeys.179.65990</pub-id></mixed-citation></tp:treatment-meta><tp:nomenclature><tp:taxon-name><object-id xmlns:xlink="http://www.w3.org/1999/xlink" content-type="arpha" xlink:type="simple">C651D84D-AF43-5148-AE25-6A5A8DA0BB0F</object-id>
              <tp:taxon-name-part taxon-name-part-type="genus" reg="Kohleria">Kohleria</tp:taxon-name-part>
              <tp:taxon-name-part taxon-name-part-type="species" reg="andina">andina</tp:taxon-name-part>
              <object-id xmlns:xlink="http://www.w3.org/1999/xlink" content-type="ipni" xlink:type="simple">urn:lsid:ipni.org:names:77218228-1</object-id>
            </tp:taxon-name><tp:taxon-authority>(Fritsch) J.L. Clark &amp; Jost</tp:taxon-authority><tp:taxon-status xmlns:xlink="http://www.w3.org/1999/xlink" xlink:type="simple">comb. nov.</tp:taxon-status><tp:nomenclature-citation-list><tp:nomenclature-citation><tp:taxon-name>
                  <tp:taxon-name-part taxon-name-part-type="genus" reg="Capanea">Capanea</tp:taxon-name-part> <tp:taxon-name-part taxon-name-part-type="species" reg="andina">andina</tp:taxon-name-part></tp:taxon-name><comment>Fritsch, Bot. Jahrb. Syst. 50: 431–432. 1913 (“1914”). Type: Ecuador. Andes Quitenses, Tunguragua, 1857, <italic>R. Spruce 5178</italic> (lectotype K000395097, designated here; isolectotypes: BM000953512, E00062367, G00370826, G00370838, K000395097).</comment></tp:nomenclature-citation></tp:nomenclature-citation-list></tp:nomenclature><tp:treatment-sec sec-type="remarks" id="SECID0EGIAC"><title>Remarks.</title><p>One of the key characters discussed by <xref ref-type="bibr" rid="B4">Kvist and Skog (1992)</xref> as the basis for the generic circumscription of <italic><tp:taxon-name><tp:taxon-name-part taxon-name-part-type="genus" reg="Kohleria">Kohleria</tp:taxon-name-part></tp:taxon-name></italic> was a terrestrial (i.e., non-epiphytic) habit. In the generic delimitation of <italic><tp:taxon-name><tp:taxon-name-part taxon-name-part-type="genus" reg="Kohleria">Kohleria</tp:taxon-name-part></tp:taxon-name></italic> (<xref ref-type="bibr" rid="B4">Kvist and Skog 1992</xref>), the habit is described as herbs, subshrubs, shrubs, or rarely scandent shrubs. The terrestrial habit was considered a character by <xref ref-type="bibr" rid="B4">Kvist and Skog (1992)</xref> to differentiate <italic><tp:taxon-name><tp:taxon-name-part taxon-name-part-type="genus" reg="Kohleria">Kohleria</tp:taxon-name-part></tp:taxon-name></italic> from closely related genera that are epiphytes or lianas. Phylogenetic studies by <xref ref-type="bibr" rid="B6">Roalson et al. (2005b)</xref> showed that <italic><tp:taxon-name><tp:taxon-name-part taxon-name-part-type="genus" reg="Kohleria">Kohleria</tp:taxon-name-part></tp:taxon-name></italic> was paraphyletic with the exclusion of “<italic><tp:taxon-name><tp:taxon-name-part taxon-name-part-type="genus" reg="Capanea">Capanea</tp:taxon-name-part></tp:taxon-name></italic>”, a group of epiphytic subshrubs from the Andes. Thus, many of the features that differentiated “<italic><tp:taxon-name><tp:taxon-name-part taxon-name-part-type="genus" reg="Capanea">Capanea</tp:taxon-name-part></tp:taxon-name></italic>” from <italic><tp:taxon-name><tp:taxon-name-part taxon-name-part-type="genus" reg="Kohleria">Kohleria</tp:taxon-name-part></tp:taxon-name></italic>, such as an epiphytic habit and four-valved capsules, are autapomorphic. The transfer of two species from “<italic><tp:taxon-name><tp:taxon-name-part taxon-name-part-type="genus" reg="Capanea">Capanea</tp:taxon-name-part></tp:taxon-name></italic>” to <italic><tp:taxon-name><tp:taxon-name-part taxon-name-part-type="genus" reg="Kohleria">Kohleria</tp:taxon-name-part></tp:taxon-name></italic> is well-supported, and combinations were made by <xref ref-type="bibr" rid="B6">Roalson et al. (2005b)</xref>. <xref ref-type="bibr" rid="B6">Roalson et al. (2005b)</xref> did not make a combination for <italic><tp:taxon-name><tp:taxon-name-part taxon-name-part-type="genus" reg="Kohleria">Kohleria</tp:taxon-name-part> <tp:taxon-name-part taxon-name-part-type="species" reg="andina">andina</tp:taxon-name-part></tp:taxon-name></italic> because it was considered a heterotypic synonym of <italic><tp:taxon-name><tp:taxon-name-part taxon-name-part-type="genus" reg="Kohleria">Kohleria</tp:taxon-name-part> <tp:taxon-name-part taxon-name-part-type="species" reg="affinis">affinis</tp:taxon-name-part></tp:taxon-name></italic>. Examination of material in the field and in herbaria allowed us to recognize <italic><tp:taxon-name><tp:taxon-name-part taxon-name-part-type="genus" reg="Kohleria">K.</tp:taxon-name-part> <tp:taxon-name-part taxon-name-part-type="species" reg="affinis">affinis</tp:taxon-name-part></tp:taxon-name></italic> and <italic><tp:taxon-name><tp:taxon-name-part taxon-name-part-type="genus" reg="Kohleria">K.</tp:taxon-name-part> <tp:taxon-name-part taxon-name-part-type="species" reg="andina">andina</tp:taxon-name-part></tp:taxon-name></italic> as different species. Outlined here are characters to differentiate <italic><tp:taxon-name><tp:taxon-name-part taxon-name-part-type="genus" reg="Kohleria">K.</tp:taxon-name-part> <tp:taxon-name-part taxon-name-part-type="species" reg="andina">andina</tp:taxon-name-part></tp:taxon-name></italic> from <italic><tp:taxon-name><tp:taxon-name-part taxon-name-part-type="genus" reg="Kohleria">K.</tp:taxon-name-part> <tp:taxon-name-part taxon-name-part-type="species" reg="affinis">affinis</tp:taxon-name-part></tp:taxon-name></italic> (see Table <xref ref-type="table" rid="T1">1</xref> for a summary of the characters that are discussed below).</p><table-wrap id="T1" position="float" orientation="portrait"><label>Table 1.</label><caption><p>Morphological differences and general distribution of <italic><tp:taxon-name><tp:taxon-name-part taxon-name-part-type="genus" reg="Kohleria">Kohleria</tp:taxon-name-part> <tp:taxon-name-part taxon-name-part-type="species" reg="affinis">affinis</tp:taxon-name-part></tp:taxon-name></italic> and <italic><tp:taxon-name><tp:taxon-name-part taxon-name-part-type="genus" reg="Kohleria">K.</tp:taxon-name-part> <tp:taxon-name-part taxon-name-part-type="species" reg="andina">andina</tp:taxon-name-part></tp:taxon-name></italic>.</p></caption><table id="TID0EPJAE" rules="all"><tbody><tr><th rowspan="1" colspan="1"/><th rowspan="1" colspan="1"><italic><tp:taxon-name><tp:taxon-name-part taxon-name-part-type="genus" reg="Kohleria">Kohleria</tp:taxon-name-part> <tp:taxon-name-part taxon-name-part-type="species" reg="affinis">affinis</tp:taxon-name-part></tp:taxon-name></italic> (Fritsch) Roalson &amp; Boggan</th><th rowspan="1" colspan="1"><italic><tp:taxon-name><tp:taxon-name-part taxon-name-part-type="genus" reg="Kohleria">Kohleria</tp:taxon-name-part> <tp:taxon-name-part taxon-name-part-type="species" reg="andina">andina</tp:taxon-name-part></tp:taxon-name></italic> (Fritsch) J.L. Clark &amp; Jost</th></tr><tr><td rowspan="1" colspan="1">Corolla tube shape</td><td rowspan="1" colspan="1">usually narrow, rarely broad (Colombia)</td><td rowspan="1" colspan="1">broad</td></tr><tr><td rowspan="1" colspan="1">Corolla tube color</td><td rowspan="1" colspan="1">dark red to bright purple</td><td rowspan="1" colspan="1">white</td></tr><tr><td rowspan="1" colspan="1">Corolla tube trichome color</td><td rowspan="1" colspan="1">transparent</td><td rowspan="1" colspan="1">yellow</td></tr><tr><td rowspan="1" colspan="1">Corolla tube length</td><td rowspan="1" colspan="1">3–6 cm</td><td rowspan="1" colspan="1">&lt; 3.5 cm</td></tr><tr><td rowspan="1" colspan="1">Peduncle and pedicel trichome color</td><td rowspan="1" colspan="1">transparent</td><td rowspan="1" colspan="1">purple</td></tr><tr><td rowspan="1" colspan="1">Distribution</td><td rowspan="1" colspan="1">widespread in Colombia, Ecuador, and northern Peru</td><td rowspan="1" colspan="1">endemic to the Ecuadorian province of Tungurahua)</td></tr></tbody></table></table-wrap><p>Another feature that defines the clade previously recognized as “<italic><tp:taxon-name><tp:taxon-name-part taxon-name-part-type="genus" reg="Capanea">Capanea</tp:taxon-name-part></tp:taxon-name></italic>” is the presence of resupinate flowers via a twisted pedicel. The androecium and gynoecium are located in the lower region of the corolla tube (Fig. <xref ref-type="fig" rid="F1">1B, C</xref> and Fig. <xref ref-type="fig" rid="F2">2B, C</xref>). In contrast, all other <italic><tp:taxon-name><tp:taxon-name-part taxon-name-part-type="genus" reg="Kohleria">Kohleria</tp:taxon-name-part></tp:taxon-name></italic> and closely related genera have the androecium and gynoecium in the upper region of the corolla tube.</p><fig id="F1" position="float" orientation="portrait"><object-id xmlns:xlink="http://www.w3.org/1999/xlink" content-type="doi" xlink:type="simple">10.3897/phytokeys.179.65990.figure1</object-id><object-id xmlns:xlink="http://www.w3.org/1999/xlink" content-type="arpha" xlink:type="simple">8987852F-B035-5BA1-B0C8-02341D2B0E6A</object-id><label>Figure 1.</label><caption><p><italic><tp:taxon-name><tp:taxon-name-part taxon-name-part-type="genus" reg="Kohleria">Kohleria</tp:taxon-name-part> <tp:taxon-name-part taxon-name-part-type="species" reg="affinis">affinis</tp:taxon-name-part></tp:taxon-name></italic> (Fritsch) Roalson &amp; Boggan <bold>A</bold> lateral view of flower <bold>B</bold> female phase of mature flower <bold>C</bold> male phase of mature flower <bold>D</bold> habit (<bold>A</bold><italic>Clark et al. 7698</italic><bold>B</bold><italic>Clark s.n</italic>. <bold>C</bold><italic>Clark et al. 12979</italic><bold>D</bold><italic>Clark et al. 15845</italic>). Photos by J.L. Clark.</p></caption><graphic xmlns:xlink="http://www.w3.org/1999/xlink" xlink:href="phytokeys-179-099-g001.jpg" position="float" orientation="portrait" xlink:type="simple" id="oo_564817.jpg"><uri content-type="original_file" xlink:type="simple">https://binary.pensoft.net/fig/564817</uri></graphic></fig><p>The flowers of <italic><tp:taxon-name><tp:taxon-name-part taxon-name-part-type="genus" reg="Kohleria">Kohleria</tp:taxon-name-part> <tp:taxon-name-part taxon-name-part-type="species" reg="affinis">affinis</tp:taxon-name-part></tp:taxon-name></italic> are often photographed because of their conspicuous clusters of brightly colored purple-red corolla tubes with contrasting green lobes (Fig. <xref ref-type="fig" rid="F1">1</xref>). It is common to see individuals with 50+ pendent flowers, especially in abandoned cow pastures or recently cleared forests. Herbarium specimens do not preserve floral colors and most corollas dry uniformly black. Thus, corolla colors are challenging to determine on dried herbarium specimens unless noted by collectors in the descriptions. Use of field-based images, review of taxonomic literature, and examination of type specimens provided information for re-assessing the circumscription of <italic><tp:taxon-name><tp:taxon-name-part taxon-name-part-type="genus" reg="Kohleria">Kohleria</tp:taxon-name-part> <tp:taxon-name-part taxon-name-part-type="species" reg="affinis">affinis</tp:taxon-name-part></tp:taxon-name></italic> and <italic><tp:taxon-name><tp:taxon-name-part taxon-name-part-type="genus" reg="Kohleria">K.</tp:taxon-name-part> <tp:taxon-name-part taxon-name-part-type="species" reg="andina">andina</tp:taxon-name-part></tp:taxon-name></italic>.</p><p>The corolla tube of <italic><tp:taxon-name><tp:taxon-name-part taxon-name-part-type="genus" reg="Kohleria">Kohleria</tp:taxon-name-part> <tp:taxon-name-part taxon-name-part-type="species" reg="andina">andina</tp:taxon-name-part></tp:taxon-name></italic> is white, but appears bright yellow from dense tomentose yellow trichomes (Fig. <xref ref-type="fig" rid="F2">2</xref>). In contrast, the corolla tube of <italic><tp:taxon-name><tp:taxon-name-part taxon-name-part-type="genus" reg="Kohleria">Kohleria</tp:taxon-name-part> <tp:taxon-name-part taxon-name-part-type="species" reg="affinis">affinis</tp:taxon-name-part></tp:taxon-name></italic> is dark red to bright purple (Fig. <xref ref-type="fig" rid="F1">1</xref>). The corolla tube in most <italic><tp:taxon-name><tp:taxon-name-part taxon-name-part-type="genus" reg="Kohleria">Kohleria</tp:taxon-name-part> <tp:taxon-name-part taxon-name-part-type="species" reg="affinis">affinis</tp:taxon-name-part></tp:taxon-name></italic> is narrow, but some populations from Colombia are broad. The corolla tube of <italic><tp:taxon-name><tp:taxon-name-part taxon-name-part-type="genus" reg="Kohleria">Kohleria</tp:taxon-name-part> <tp:taxon-name-part taxon-name-part-type="species" reg="andina">andina</tp:taxon-name-part></tp:taxon-name></italic> is consistently broad. Corolla length in <italic><tp:taxon-name><tp:taxon-name-part taxon-name-part-type="genus" reg="Kohleria">Kohleria</tp:taxon-name-part> <tp:taxon-name-part taxon-name-part-type="species" reg="affinis">affinis</tp:taxon-name-part></tp:taxon-name></italic> is highly variable and ranges from 3 to 6 cm. In contrast, the corolla tubes of <italic><tp:taxon-name><tp:taxon-name-part taxon-name-part-type="genus" reg="Kohleria">Kohleria</tp:taxon-name-part> <tp:taxon-name-part taxon-name-part-type="species" reg="andina">andina</tp:taxon-name-part></tp:taxon-name></italic> are usually less than 3.5 cm long. Both species have bright green corolla lobes that contrast with dark purple spots on the inner surface (Figs <xref ref-type="fig" rid="F1">1</xref>, <xref ref-type="fig" rid="F2">2</xref>).</p><fig id="F2" position="float" orientation="portrait"><object-id xmlns:xlink="http://www.w3.org/1999/xlink" content-type="doi" xlink:type="simple">10.3897/phytokeys.179.65990.figure2</object-id><object-id xmlns:xlink="http://www.w3.org/1999/xlink" content-type="arpha" xlink:type="simple">0CF69FC7-6BDE-5821-8070-4D5DCC2CBB11</object-id><label>Figure 2.</label><caption><p><italic><tp:taxon-name><tp:taxon-name-part taxon-name-part-type="genus" reg="Kohleria">Kohleria</tp:taxon-name-part> <tp:taxon-name-part taxon-name-part-type="species" reg="andina">andina</tp:taxon-name-part></tp:taxon-name></italic> (Fritsch) J.L. Clark &amp; Jost <bold>A</bold> lateral view of flower <bold>B</bold> female phase of mature flower <bold>C</bold> male phase of mature flower <bold>D</bold> habit (<bold>A–D</bold><italic>Clark et al. 7750</italic>). Photos by J.L. Clark.</p></caption><graphic xmlns:xlink="http://www.w3.org/1999/xlink" xlink:href="phytokeys-179-099-g002.jpg" position="float" orientation="portrait" xlink:type="simple" id="oo_564818.jpg"><uri content-type="original_file" xlink:type="simple">https://binary.pensoft.net/fig/564818</uri></graphic></fig><p>An additional character useful for differentiating <italic><tp:taxon-name><tp:taxon-name-part taxon-name-part-type="genus" reg="Kohleria">Kohleria</tp:taxon-name-part> <tp:taxon-name-part taxon-name-part-type="species" reg="andina">andina</tp:taxon-name-part></tp:taxon-name></italic> from <italic><tp:taxon-name><tp:taxon-name-part taxon-name-part-type="genus" reg="Kohleria">K.</tp:taxon-name-part> <tp:taxon-name-part taxon-name-part-type="species" reg="affinis">affinis</tp:taxon-name-part></tp:taxon-name></italic> is the presence of dark red-purple trichomes on the peduncles and pedicels (Fig. <xref ref-type="fig" rid="F2">2A, D</xref>). The red-purple trichomes on the peduncles were noted by <xref ref-type="bibr" rid="B3">Fritsch (1913</xref>: page 432) in the protologue, “Pedunculi axillares elongati purpureo-villosi.” In contrast, the peduncles in <italic><tp:taxon-name><tp:taxon-name-part taxon-name-part-type="genus" reg="Kohleria">Kohleria</tp:taxon-name-part> <tp:taxon-name-part taxon-name-part-type="species" reg="affinis">affinis</tp:taxon-name-part></tp:taxon-name></italic> are sparsely pilose and appear green due to transparent trichomes.</p><p><italic><tp:taxon-name><tp:taxon-name-part taxon-name-part-type="genus" reg="Kohleria">Kohleria</tp:taxon-name-part> <tp:taxon-name-part taxon-name-part-type="species" reg="andina">andina</tp:taxon-name-part></tp:taxon-name></italic> and <italic><tp:taxon-name><tp:taxon-name-part taxon-name-part-type="genus" reg="Kohleria">K.</tp:taxon-name-part> <tp:taxon-name-part taxon-name-part-type="species" reg="affinis">affinis</tp:taxon-name-part></tp:taxon-name></italic> are geographically separated by elevation. <italic><tp:taxon-name><tp:taxon-name-part taxon-name-part-type="genus" reg="Kohleria">K.</tp:taxon-name-part> <tp:taxon-name-part taxon-name-part-type="species" reg="andina">andina</tp:taxon-name-part></tp:taxon-name></italic> is endemic to elevations above 2500 meters on the western Andean slopes (Cordillera Oriental) in the Tungurahua province of Ecuador. In contrast, <italic><tp:taxon-name><tp:taxon-name-part taxon-name-part-type="genus" reg="Kohleria">Kohleria</tp:taxon-name-part> <tp:taxon-name-part taxon-name-part-type="species" reg="affinis">affinis</tp:taxon-name-part></tp:taxon-name></italic> is widespread in the northern Andes of Colombia (Antioquia, Boyacá, Caldas, Caquetá, Cauca, Chocó, Cundimarca, Huila, Nariño, Putumayo, Quindío, Risaralda, and Valle del Cauca), Ecuador (Azuay, Bolívar, Carchi, Chimborazo, Cotopaxi, Esmeraldas, Imbabura, Loja, Napo, Pichincha, Santo Doingo, Tungurahua, and Zamora-Chinchipe), and northern Peru (Amazonas and Cajamarca). The authors’ field work from the upper slopes of Tungurahua, an active volcano in the western Andean slopes of the Cordillera Oriental, revealed little overlap. <italic><tp:taxon-name><tp:taxon-name-part taxon-name-part-type="genus" reg="Kohleria">Kohleria</tp:taxon-name-part> <tp:taxon-name-part taxon-name-part-type="species" reg="andina">andina</tp:taxon-name-part></tp:taxon-name></italic> is locally endemic to elevations above 2500 meters and <italic><tp:taxon-name><tp:taxon-name-part taxon-name-part-type="genus" reg="Kohleria">K.</tp:taxon-name-part> <tp:taxon-name-part taxon-name-part-type="species" reg="affinis">affinis</tp:taxon-name-part></tp:taxon-name></italic> is widespread and located in forests below 2500 meters. Intermediate forms were not found here, indicating that these two forms are geographically separated by elevation and supported as different biological species.</p></tp:treatment-sec><tp:treatment-sec sec-type="Lectotypification" id="SECID0EBMAE"><title>Lectotypification.</title><p>Syntypes are from two distinct localities: <italic>F.C. Lehmann 4869</italic> (F0060498) from Colombia and <italic>R. Spruce 5178</italic> from K (K000395097) from Tungurahua, Ecuador. The specimen of <italic>F.C. Lehmann 4869</italic> (F) is more similar to the widespread <italic><tp:taxon-name><tp:taxon-name-part taxon-name-part-type="genus" reg="Kohleria">Kohleria</tp:taxon-name-part> <tp:taxon-name-part taxon-name-part-type="species" reg="affinis">affinis</tp:taxon-name-part></tp:taxon-name></italic>. The specimen of <italic>R. Spruce 5178</italic> from (K) is similar to the locally endemic <italic><tp:taxon-name><tp:taxon-name-part taxon-name-part-type="genus" reg="Kohleria">Kohleria</tp:taxon-name-part> <tp:taxon-name-part taxon-name-part-type="species" reg="andina">andina</tp:taxon-name-part></tp:taxon-name></italic>, and is designated as the lectotype to stabilize this species concept. According to <xref ref-type="bibr" rid="B3">Fritsch (1913)</xref>, Richard Spruce cites Tunguarahua as a locality and the specimens have characters that are congruent with the Tungurahua populations featured in the images here (Fig. <xref ref-type="fig" rid="F2">2</xref>). The lectotype has a corolla that is wide and more ampliate (Fig. <xref ref-type="fig" rid="F2">2</xref>) relative to the narrower corolla tube of <italic><tp:taxon-name><tp:taxon-name-part taxon-name-part-type="genus" reg="Kohleria">K.</tp:taxon-name-part> <tp:taxon-name-part taxon-name-part-type="species" reg="affinis">affinis</tp:taxon-name-part></tp:taxon-name></italic> (Fig. <xref ref-type="fig" rid="F1">1</xref>). An additional character that is congruent with material from the type locality and the lectotype (<italic>R. Spruce 5178</italic>) is the presence of dark red trichomes on the peduncles and pedicels. In contrast, the peduncle and pedicel trichomes on <italic>F.C. Lehmann 4869</italic> are transparent and more similar to <italic><tp:taxon-name><tp:taxon-name-part taxon-name-part-type="genus" reg="Kohleria">K.</tp:taxon-name-part> <tp:taxon-name-part taxon-name-part-type="species" reg="affinis">affinis</tp:taxon-name-part></tp:taxon-name></italic>.</p></tp:treatment-sec><ref-list><ref id="B4"><mixed-citation xmlns:xlink="http://www.w3.org/1999/xlink" xlink:type="simple"><person-group><name name-style="western"><surname>Kvist</surname><given-names>L</given-names></name><name name-style="western"><surname>Skog</surname><given-names>LE</given-names></name></person-group> (<year>1992</year>) <article-title>Revision of <italic><tp:taxon-name><tp:taxon-name-part taxon-name-part-type="genus">Kohleria</tp:taxon-name-part></tp:taxon-name></italic> (<tp:taxon-name><tp:taxon-name-part taxon-name-part-type="family">Gesneriaceae</tp:taxon-name-part></tp:taxon-name>).</article-title><source>Smithsonian Contributions to Botany</source><volume>79</volume>(<issue>79</issue>): <fpage>1</fpage>–<lpage>83</lpage>. <ext-link xlink:type="simple" ext-link-type="doi" xlink:href="10.5479/si.0081024X.79">https://doi.org/10.5479/si.0081024X.79</ext-link></mixed-citation></ref><ref id="B6"><mixed-citation xmlns:xlink="http://www.w3.org/1999/xlink" xlink:type="simple"><person-group><name name-style="western"><surname>Roalson</surname><given-names>EH</given-names></name><name name-style="western"><surname>Boggan</surname><given-names>JK</given-names></name><name name-style="western"><surname>Skog</surname><given-names>LE</given-names></name><name name-style="western"><surname>Zimmer</surname><given-names>EA</given-names></name></person-group> (<year>2005b</year>) <article-title>Untangling <tp:taxon-name>Gloxinieae</tp:taxon-name> (<tp:taxon-name><tp:taxon-name-part taxon-name-part-type="family">Gesneriaceae</tp:taxon-name-part></tp:taxon-name>). I. Phylogenetic patterns and generic boundaries inferred from nuclear, chloroplast, and morphological cladistic datasets.</article-title><source>Taxon</source><volume>54</volume>(<issue>2</issue>): <fpage>389</fpage>–<lpage>410</lpage>. <ext-link xlink:type="simple" ext-link-type="doi" xlink:href="10.2307/25065368">https://doi.org/10.2307/25065368</ext-link></mixed-citation></ref><ref id="B3"><mixed-citation xmlns:xlink="http://www.w3.org/1999/xlink" xlink:type="simple"><person-group><name name-style="western"><surname>Fritsch</surname><given-names>K</given-names></name></person-group> (<year>1913</year>) <article-title><tp:taxon-name><tp:taxon-name-part taxon-name-part-type="family">Gesneriaceae</tp:taxon-name-part></tp:taxon-name>. Beitrag zur Kenntnis der <tp:taxon-name><tp:taxon-name-part taxon-name-part-type="subfamily">Gesnerioideae</tp:taxon-name-part></tp:taxon-name>.</article-title><source>Botanische Jahrbücher für Systematik, Pflanzengeschichte und Pflanzengeographie</source><volume>50</volume>: <fpage>392</fpage>–<lpage>439</lpage>.</mixed-citation></ref></ref-list></tp:taxon-treatment>
