# Supplementary material for: New circumscriptions add two northern Andean species to Kohleria (Gesneriaceae)
Source: PhytoKeys. 2021 Jul 12;179:99–110. doi: 10.3897/phytokeys.179.65990 (PMC8289813; doi:10.3897/phytokeys.179.65990)
Supplement: XML Treatment for Kohleria anisophylla [file phytokeys.179.65990-treatment2.xml]

<!DOCTYPE tp:taxon-treatment
  PUBLIC "-//TaxonX//DTD Taxonomic Treatment Publishing DTD v0 20100105//EN" "tax-treatment-NSO.dtd">
<tp:taxon-treatment xmlns:tp="http://www.plazi.org/taxpub"><tp:treatment-meta><kwd-group><label>Taxon classification</label><kwd><named-content xmlns:xlink="http://www.w3.org/1999/xlink" content-type="kingdom">Plantae</named-content></kwd><kwd><named-content xmlns:xlink="http://www.w3.org/1999/xlink" content-type="order">Lamiales</named-content></kwd><kwd><named-content xmlns:xlink="http://www.w3.org/1999/xlink" content-type="family">Gesneriaceae</named-content></kwd></kwd-group><mixed-citation publication-type="journal"><person-group><name><surname>Clark</surname><given-names>John L.</given-names></name><name><surname>Jost</surname><given-names>Lou</given-names></name></person-group><article-title>New circumscriptions add two northern Andean species to <italic><tp:taxon-name><tp:taxon-name-part taxon-name-part-type="genus" reg="Kohleria">Kohleria</tp:taxon-name-part></tp:taxon-name></italic> (<tp:taxon-name><tp:taxon-name-part taxon-name-part-type="family">Gesneriaceae</tp:taxon-name-part></tp:taxon-name>)</article-title><source>PhytoKeys</source><day>12</day><month>7</month><year>2021</year><volume>179</volume><fpage>99</fpage><lpage>110</lpage><pub-id pub-id-type="doi">10.3897/phytokeys.179.65990</pub-id></mixed-citation></tp:treatment-meta><tp:nomenclature><tp:taxon-name><object-id xmlns:xlink="http://www.w3.org/1999/xlink" content-type="arpha" xlink:type="simple">D3BAC67D-CB74-5A49-AA88-BB9A52AE8F15</object-id>
              <tp:taxon-name-part taxon-name-part-type="genus" reg="Kohleria">Kohleria</tp:taxon-name-part>
              <tp:taxon-name-part taxon-name-part-type="species" reg="anisophylla">anisophylla</tp:taxon-name-part>
            </tp:taxon-name><tp:taxon-authority>(Fritsch) Wiehler</tp:taxon-authority><tp:nomenclature-citation-list><tp:nomenclature-citation><tp:taxon-name>
                  <tp:taxon-name-part taxon-name-part-type="genus" reg="Kohleria">Kohleria</tp:taxon-name-part> <tp:taxon-name-part taxon-name-part-type="species" reg="anisophylla">anisophylla</tp:taxon-name-part></tp:taxon-name><comment>(Fritsch) Wiehler.</comment></tp:nomenclature-citation><tp:nomenclature-citation><tp:taxon-name>
                  <tp:taxon-name-part taxon-name-part-type="genus" reg="Kohleria">Kohleria</tp:taxon-name-part> <tp:taxon-name-part taxon-name-part-type="species" reg="anisophylla">anisophylla</tp:taxon-name-part></tp:taxon-name><comment>(Fritsch) Wiehler, Selbyana 5: 62. 1978. Type: Based on <tp:taxon-name><tp:taxon-name-part taxon-name-part-type="genus" reg="Diastema">Diastema</tp:taxon-name-part> <tp:taxon-name-part taxon-name-part-type="species" reg="anisophyllum">anisophyllum</tp:taxon-name-part></tp:taxon-name> Fritsch.</comment></tp:nomenclature-citation><tp:nomenclature-citation><tp:taxon-name>
                  <tp:taxon-name-part taxon-name-part-type="genus" reg="Kohleria">Kohleria</tp:taxon-name-part> <tp:taxon-name-part taxon-name-part-type="species" reg="villosa">villosa</tp:taxon-name-part> <tp:taxon-name-part taxon-name-part-type="infraspecific-rank">var.</tp:taxon-name-part> <tp:taxon-name-part taxon-name-part-type="variety" reg="anisophylla">anisophylla</tp:taxon-name-part></tp:taxon-name><comment>(Fritsch) Kvist &amp; Skog, Smithsonian Contr. Bot. 79: 70. 1992. Type: Based on <tp:taxon-name><tp:taxon-name-part taxon-name-part-type="genus" reg="Diastema">Diastema</tp:taxon-name-part> <tp:taxon-name-part taxon-name-part-type="species" reg="anisophyllum">anisophyllum</tp:taxon-name-part></tp:taxon-name> Fritsch. Basionym.</comment></tp:nomenclature-citation><tp:nomenclature-citation><tp:taxon-name>
                  <tp:taxon-name-part taxon-name-part-type="genus" reg="Diastema">Diastema</tp:taxon-name-part> <tp:taxon-name-part taxon-name-part-type="species" reg="anisophyllum">anisophyllum</tp:taxon-name-part></tp:taxon-name><comment>Fritsch, Bot. Jahrb. Syst. 50: 408. 1913 (“1914”). Type: Colombia. [Nariño] Piedra Ancha, West of Andes of Tuquerres, <italic>F.C. Lehmann 5843</italic> (B, holotype not extant, lectotype K000509983, designated by <xref ref-type="bibr" rid="B10">Wiehler (1978</xref>: 62), isolectotype K000509984).</comment></tp:nomenclature-citation><tp:nomenclature-citation><tp:taxon-name>
                  <tp:taxon-name-part taxon-name-part-type="genus" reg="Nematanthus">Nematanthus</tp:taxon-name-part> <tp:taxon-name-part taxon-name-part-type="species" reg="erianthus">erianthus</tp:taxon-name-part></tp:taxon-name><comment>Bentham, Pl. Hartw: 231. 1846. Type: Ecuador. Pichincha: Quito towards Nanegal, <italic>Hartweg s.n.</italic> (holotype K000509985).</comment></tp:nomenclature-citation><tp:nomenclature-citation><tp:taxon-name>
                  <tp:taxon-name-part taxon-name-part-type="genus" reg="Columnea">Columnea</tp:taxon-name-part> <tp:taxon-name-part taxon-name-part-type="species" reg="eriantha">eriantha</tp:taxon-name-part></tp:taxon-name><comment>(Bentham) Hanstein, Linnaea 34: 391. 1865. Type: Based on <tp:taxon-name><tp:taxon-name-part taxon-name-part-type="genus" reg="Nematanthus">Nematanthus</tp:taxon-name-part> <tp:taxon-name-part taxon-name-part-type="species" reg="erianthus">erianthus</tp:taxon-name-part></tp:taxon-name> Fritsch.</comment></tp:nomenclature-citation><tp:nomenclature-citation><tp:taxon-name>
                  <tp:taxon-name-part taxon-name-part-type="genus" reg="Diastema">Diastema</tp:taxon-name-part> <tp:taxon-name-part taxon-name-part-type="species" reg="anisophyllum">anisophyllum</tp:taxon-name-part> <tp:taxon-name-part taxon-name-part-type="authority">Fritsch</tp:taxon-name-part> <tp:taxon-name-part taxon-name-part-type="infraspecific-rank">var.</tp:taxon-name-part> <tp:taxon-name-part taxon-name-part-type="variety" reg="quitense">quitense</tp:taxon-name-part></tp:taxon-name><comment>Fritsch. Bot. Jahrb. Syst. 50(4): 408. 1913 (“1914”). Type: Ecuador. [Pichincha] Quito, <italic>W. Jameson s.n.</italic> (holotype W).</comment></tp:nomenclature-citation></tp:nomenclature-citation-list></tp:nomenclature><tp:treatment-sec sec-type="remarks" id="SECID0EVUAE"><title>Remarks.</title><p><italic><tp:taxon-name><tp:taxon-name-part taxon-name-part-type="genus" reg="Kohleria">Kohleria</tp:taxon-name-part> <tp:taxon-name-part taxon-name-part-type="species" reg="anisophylla">anisophylla</tp:taxon-name-part></tp:taxon-name></italic> (Fig. <xref ref-type="fig" rid="F3">3</xref>) was previously recognized by <xref ref-type="bibr" rid="B4">Kvist and Skog (1992)</xref> as a variety of <italic><tp:taxon-name><tp:taxon-name-part taxon-name-part-type="genus" reg="Kohleria">Kohleria</tp:taxon-name-part> <tp:taxon-name-part taxon-name-part-type="species" reg="villosa">villosa</tp:taxon-name-part></tp:taxon-name></italic> (Fig. <xref ref-type="fig" rid="F4">4</xref>). The strongly anisophyllous leaves and dorsiventral shoots (Fig. <xref ref-type="fig" rid="F3">3D</xref>) are more similar to <italic><tp:taxon-name><tp:taxon-name-part taxon-name-part-type="genus" reg="Kohleria">Kohleria</tp:taxon-name-part> <tp:taxon-name-part taxon-name-part-type="species" reg="hypertrichosa">hypertrichosa</tp:taxon-name-part></tp:taxon-name></italic> (Fig. <xref ref-type="fig" rid="F5">5D</xref>) than <italic><tp:taxon-name><tp:taxon-name-part taxon-name-part-type="genus" reg="Kohleria">K.</tp:taxon-name-part> <tp:taxon-name-part taxon-name-part-type="species" reg="villosa">villosa</tp:taxon-name-part></tp:taxon-name></italic> (Fig. <xref ref-type="fig" rid="F4">4D</xref>). All three species are found on the northwestern Andean slopes of Ecuador. Only <italic><tp:taxon-name><tp:taxon-name-part taxon-name-part-type="genus" reg="Kohleria">Kohleria</tp:taxon-name-part> <tp:taxon-name-part taxon-name-part-type="species" reg="anisophylla">anisophylla</tp:taxon-name-part></tp:taxon-name></italic> is documented from Colombia (Nariño department). <xref ref-type="bibr" rid="B10">Wiehler (1978)</xref> made the combination <italic><tp:taxon-name><tp:taxon-name-part taxon-name-part-type="genus" reg="Kohleria">Kohleria</tp:taxon-name-part> <tp:taxon-name-part taxon-name-part-type="species" reg="anisophylla">anisophylla</tp:taxon-name-part></tp:taxon-name></italic> and recognized it at the rank of species. <xref ref-type="bibr" rid="B4">Kvist and Skog (1992)</xref> recognized this taxon as <tp:taxon-name><tp:taxon-name-part taxon-name-part-type="genus" reg="Kohleria">Kohleria</tp:taxon-name-part> <tp:taxon-name-part taxon-name-part-type="species" reg="villosa">villosa</tp:taxon-name-part> <tp:taxon-name-part taxon-name-part-type="infraspecific-rank">var.</tp:taxon-name-part> <tp:taxon-name-part taxon-name-part-type="variety" reg="anisophylla">anisophylla</tp:taxon-name-part></tp:taxon-name>. Based on limited material, <xref ref-type="bibr" rid="B10">Wiehler (1978)</xref> cited the type (<italic>F.C. Lehmann 5843</italic>) and a recently collected specimen from Ecuador (<italic>C. Luer &amp; A. Hirtz 2672</italic>). <xref ref-type="bibr" rid="B4">Kvist and Skog (1992)</xref> cited the same Ecuadorian collection and mentioned the study of eleven additional specimens. This species is common along the northwestern slopes of the Ecuadorian Andes, especially along the old road between Quito and Santo Domingo where many of the images were taken for Figure <xref ref-type="fig" rid="F3">3</xref>. Outlined here are characters to differentiate <italic><tp:taxon-name><tp:taxon-name-part taxon-name-part-type="genus" reg="Kohleria">K.</tp:taxon-name-part> <tp:taxon-name-part taxon-name-part-type="species" reg="anisophylla">anisophylla</tp:taxon-name-part></tp:taxon-name></italic>, <italic><tp:taxon-name><tp:taxon-name-part taxon-name-part-type="genus" reg="Kohleria">K.</tp:taxon-name-part> <tp:taxon-name-part taxon-name-part-type="species" reg="villosa">villosa</tp:taxon-name-part></tp:taxon-name></italic>, and <italic><tp:taxon-name><tp:taxon-name-part taxon-name-part-type="genus" reg="Kohleria">K.</tp:taxon-name-part> <tp:taxon-name-part taxon-name-part-type="species" reg="hypertrichosa">hypertrichosa</tp:taxon-name-part></tp:taxon-name></italic> (see Table <xref ref-type="table" rid="T2">2</xref> for a comparison of characters that are discussed below).</p><table-wrap id="T2" position="float" orientation="portrait"><label>Table 2.</label><caption><p>Morphological differences and general distribution of <italic><tp:taxon-name><tp:taxon-name-part taxon-name-part-type="genus" reg="Kohleria">Kohleria</tp:taxon-name-part> <tp:taxon-name-part taxon-name-part-type="species" reg="anisophylla">anisophylla</tp:taxon-name-part></tp:taxon-name></italic>, <italic><tp:taxon-name><tp:taxon-name-part taxon-name-part-type="genus" reg="Kohleria">K.</tp:taxon-name-part> <tp:taxon-name-part taxon-name-part-type="species" reg="villosa">villosa</tp:taxon-name-part></tp:taxon-name></italic>, and <italic><tp:taxon-name><tp:taxon-name-part taxon-name-part-type="genus" reg="Kohleria">K.</tp:taxon-name-part> <tp:taxon-name-part taxon-name-part-type="species" reg="hypertrichosa">hypertrichosa</tp:taxon-name-part></tp:taxon-name></italic>.</p></caption><table id="TID0ENQAE" rules="all"><tbody><tr><th rowspan="1" colspan="1"/><th rowspan="1" colspan="1"><italic><tp:taxon-name><tp:taxon-name-part taxon-name-part-type="genus" reg="Kohleria">Kohleria</tp:taxon-name-part> <tp:taxon-name-part taxon-name-part-type="species" reg="anisophylla">anisophylla</tp:taxon-name-part></tp:taxon-name></italic> (Fritsch) Wiehler</th><th rowspan="1" colspan="1"><italic><tp:taxon-name><tp:taxon-name-part taxon-name-part-type="genus" reg="Kohleria">Kohleria</tp:taxon-name-part> <tp:taxon-name-part taxon-name-part-type="species" reg="villosa">villosa</tp:taxon-name-part></tp:taxon-name></italic> (Fritsch) Wiehler</th><th rowspan="1" colspan="1"><italic><tp:taxon-name><tp:taxon-name-part taxon-name-part-type="genus" reg="Kohleria">Kohleria</tp:taxon-name-part> <tp:taxon-name-part taxon-name-part-type="species" reg="hypertrichosa">hypertrichosa</tp:taxon-name-part></tp:taxon-name></italic> J.L. Clark &amp; L.E. Skog</th></tr><tr><td rowspan="1" colspan="1">
                      <bold>Habit</bold>
                    </td><td rowspan="1" colspan="1">facultative epiphyte</td><td rowspan="1" colspan="1">terrestrial</td><td rowspan="1" colspan="1">facultative epiphyte</td></tr><tr><td rowspan="1" colspan="1">
                      <bold>Shoots</bold>
                    </td><td rowspan="1" colspan="1">dorsiventral</td><td rowspan="1" colspan="1">erect</td><td rowspan="1" colspan="1">dorsiventral</td></tr><tr><td rowspan="1" colspan="1">
                      <bold>Relative leaf size</bold>
                    </td><td rowspan="1" colspan="1">anisophyllous</td><td rowspan="1" colspan="1">isophyllous</td><td rowspan="1" colspan="1">anisophyllous</td></tr><tr><td rowspan="1" colspan="1">
                      <bold>Corolla vestiture</bold>
                    </td><td rowspan="1" colspan="1">villous</td><td rowspan="1" colspan="1">villous</td><td rowspan="1" colspan="1">tomentose</td></tr><tr><td rowspan="1" colspan="1">
                      <bold>Distribution</bold>
                    </td><td rowspan="1" colspan="1">Ecuador (Bolívar, Carchi, Pichincha) and Colombia (Nariño)</td><td rowspan="1" colspan="1">Ecuador (Bolívar, Carchi, Cotopaxi, Esmeraldas, Imbabura, Pichincha)</td><td rowspan="1" colspan="1">northern Ecuador (Carchi and Esmeraldas)</td></tr></tbody></table></table-wrap><fig id="F3" position="float" orientation="portrait"><object-id xmlns:xlink="http://www.w3.org/1999/xlink" content-type="doi" xlink:type="simple">10.3897/phytokeys.179.65990.figure3</object-id><object-id xmlns:xlink="http://www.w3.org/1999/xlink" content-type="arpha" xlink:type="simple">E761644B-6160-5594-8F40-0DE22FA06CC9</object-id><label>Figure 3.</label><caption><p><italic><tp:taxon-name><tp:taxon-name-part taxon-name-part-type="genus" reg="Kohleria">Kohleria</tp:taxon-name-part> <tp:taxon-name-part taxon-name-part-type="species" reg="anisophylla">anisophylla</tp:taxon-name-part></tp:taxon-name></italic> (Fritsch) Wiehler <bold>A</bold> lateral view of flower <bold>B</bold> front view of corolla <bold>C</bold> mature fruit <bold>D</bold> dorsiventral habit with anisophyllous leaves (<bold>A, B</bold><italic>Clark et al. 10981</italic><bold>C</bold><italic>Clark 10948</italic><bold>D</bold><italic>Clark et al. 14295</italic>). Photos by J.L. Clark.</p></caption><graphic xmlns:xlink="http://www.w3.org/1999/xlink" xlink:href="phytokeys-179-099-g003.jpg" position="float" orientation="portrait" xlink:type="simple" id="oo_564819.jpg"><uri content-type="original_file" xlink:type="simple">https://binary.pensoft.net/fig/564819</uri></graphic></fig><p>The recent transfer (<xref ref-type="bibr" rid="B6">Roalson et al. 2005b</xref>) of <italic><tp:taxon-name><tp:taxon-name-part taxon-name-part-type="genus" reg="Kohleria">Kohleria</tp:taxon-name-part> <tp:taxon-name-part taxon-name-part-type="species" reg="affinis">affinis</tp:taxon-name-part></tp:taxon-name></italic> and <italic><tp:taxon-name><tp:taxon-name-part taxon-name-part-type="genus" reg="Kohleria">K.</tp:taxon-name-part> <tp:taxon-name-part taxon-name-part-type="species" reg="tigridia">tigridia</tp:taxon-name-part></tp:taxon-name></italic> (Ohlend.) Roalson and Boggan represented an autapomorphic synapomorphy of epiphytism in traditionally recognized <italic><tp:taxon-name><tp:taxon-name-part taxon-name-part-type="genus" reg="Kohleria">Kohleria</tp:taxon-name-part></tp:taxon-name></italic>. What is noteworthy about <italic><tp:taxon-name><tp:taxon-name-part taxon-name-part-type="genus" reg="Kohleria">Kohleria</tp:taxon-name-part> <tp:taxon-name-part taxon-name-part-type="species" reg="anisophylla">anisophylla</tp:taxon-name-part></tp:taxon-name></italic> and <italic><tp:taxon-name><tp:taxon-name-part taxon-name-part-type="genus" reg="Kohleria">K.</tp:taxon-name-part> <tp:taxon-name-part taxon-name-part-type="species" reg="hypertrichosa">hypertrichosa</tp:taxon-name-part></tp:taxon-name></italic> is their previously unreported epiphytic habits. Thus, the presence of an epiphytic habit in <italic><tp:taxon-name><tp:taxon-name-part taxon-name-part-type="genus" reg="Kohleria">K.</tp:taxon-name-part> <tp:taxon-name-part taxon-name-part-type="species" reg="anisophylla">anisophylla</tp:taxon-name-part></tp:taxon-name></italic> and <italic><tp:taxon-name><tp:taxon-name-part taxon-name-part-type="genus" reg="Kohleria">K.</tp:taxon-name-part> <tp:taxon-name-part taxon-name-part-type="species" reg="hypertrichosa">hypertrichosa</tp:taxon-name-part></tp:taxon-name></italic> could represent an additional independent origin of epiphytism in <italic><tp:taxon-name><tp:taxon-name-part taxon-name-part-type="genus" reg="Kohleria">Kohleria</tp:taxon-name-part></tp:taxon-name></italic>. Several populations of <italic><tp:taxon-name><tp:taxon-name-part taxon-name-part-type="genus" reg="Kohleria">Kohleria</tp:taxon-name-part> <tp:taxon-name-part taxon-name-part-type="species" reg="anisophylla">anisophylla</tp:taxon-name-part></tp:taxon-name></italic> were observed and documented with dorsiventral shoots, a feature that is common in facultative epiphytes in other <tp:taxon-name><tp:taxon-name-part taxon-name-part-type="family">Gesneriaceae</tp:taxon-name-part></tp:taxon-name> genera. Many members of <italic><tp:taxon-name><tp:taxon-name-part taxon-name-part-type="genus" reg="Columnea">Columnea</tp:taxon-name-part></tp:taxon-name></italic> have strongly anisophyllous leaves – especially species that are facultative epiphytes with dorsiventral shoots. Other species of <tp:taxon-name><tp:taxon-name-part taxon-name-part-type="family">Gesneriaceae</tp:taxon-name-part></tp:taxon-name> that are facultative epiphytes with dorsiventral shoots include <italic><tp:taxon-name><tp:taxon-name-part taxon-name-part-type="genus" reg="Cremosperma">Cremosperma</tp:taxon-name-part> <tp:taxon-name-part taxon-name-part-type="species" reg="anisophylla">anisophylla</tp:taxon-name-part></tp:taxon-name></italic> J.L. Clark &amp; L.E. Skog, <italic><tp:taxon-name><tp:taxon-name-part taxon-name-part-type="genus" reg="Drymonia">Drymonia</tp:taxon-name-part> <tp:taxon-name-part taxon-name-part-type="species" reg="anisophylla">anisophylla</tp:taxon-name-part></tp:taxon-name></italic> L.E. Skog &amp; L.P. Kvist, and the majority of species in <italic><tp:taxon-name><tp:taxon-name-part taxon-name-part-type="genus" reg="Monopyle">Monopyle</tp:taxon-name-part></tp:taxon-name></italic> Moritz ex Benth. and <italic><tp:taxon-name><tp:taxon-name-part taxon-name-part-type="genus" reg="Trichodrymonia">Trichodrymonia</tp:taxon-name-part></tp:taxon-name></italic> Oerst. Likewise, <italic><tp:taxon-name><tp:taxon-name-part taxon-name-part-type="genus" reg="Kohleria">Kohleria</tp:taxon-name-part> <tp:taxon-name-part taxon-name-part-type="species" reg="anisophylla">anisophylla</tp:taxon-name-part></tp:taxon-name></italic> and <italic><tp:taxon-name><tp:taxon-name-part taxon-name-part-type="genus" reg="Kohleria">K.</tp:taxon-name-part> <tp:taxon-name-part taxon-name-part-type="species" reg="hypertrichosa">hypertrichosa</tp:taxon-name-part></tp:taxon-name></italic> are facultative epiphytes with dorsiventral shoots and anisophyllous leaves. In contrast, <italic><tp:taxon-name><tp:taxon-name-part taxon-name-part-type="genus" reg="Kohleria">Kohleria</tp:taxon-name-part> <tp:taxon-name-part taxon-name-part-type="species" reg="villosa">villosa</tp:taxon-name-part></tp:taxon-name></italic> is a terrestrial herb with isophyllous leaves (Fig. <xref ref-type="fig" rid="F4">4D</xref>).</p><fig id="F4" position="float" orientation="portrait"><object-id xmlns:xlink="http://www.w3.org/1999/xlink" content-type="doi" xlink:type="simple">10.3897/phytokeys.179.65990.figure4</object-id><object-id xmlns:xlink="http://www.w3.org/1999/xlink" content-type="arpha" xlink:type="simple">EEA5FFD1-D35F-53CF-ACBF-308D7DDB6B38</object-id><label>Figure 4.</label><caption><p><italic><tp:taxon-name><tp:taxon-name-part taxon-name-part-type="genus" reg="Kohleria">Kohleria</tp:taxon-name-part> <tp:taxon-name-part taxon-name-part-type="species" reg="villosa">villosa</tp:taxon-name-part></tp:taxon-name></italic> (Fritsch) Wiehler <bold>A</bold> lateral view of flower <bold>B</bold> front view of corolla <bold>C</bold> mature fruit <bold>D</bold> erect herbaceous habit with isophyllous leaves (<bold>A</bold><italic>Clark et al. 14295</italic><bold>B</bold><italic>Clark 7331</italic><bold>C</bold><italic>Clark et al. 7400</italic><bold>D</bold><italic>Clark et al. 14295</italic>). Photos by J.L. Clark.</p></caption><graphic xmlns:xlink="http://www.w3.org/1999/xlink" xlink:href="phytokeys-179-099-g004.jpg" position="float" orientation="portrait" xlink:type="simple" id="oo_564820.jpg"><uri content-type="original_file" xlink:type="simple">https://binary.pensoft.net/fig/564820</uri></graphic></fig><p>The corollas of <italic><tp:taxon-name><tp:taxon-name-part taxon-name-part-type="genus" reg="Kohleria">Kohleria</tp:taxon-name-part> <tp:taxon-name-part taxon-name-part-type="species" reg="villosa">villosa</tp:taxon-name-part></tp:taxon-name></italic> and <italic><tp:taxon-name><tp:taxon-name-part taxon-name-part-type="genus" reg="Kohleria">K.</tp:taxon-name-part> <tp:taxon-name-part taxon-name-part-type="species" reg="anisophylla">anisophylla</tp:taxon-name-part></tp:taxon-name></italic> are villous (Figs <xref ref-type="fig" rid="F3">3</xref>, <xref ref-type="fig" rid="F4">4</xref>). The corollas of <italic><tp:taxon-name><tp:taxon-name-part taxon-name-part-type="genus" reg="Kohleria">Kohleria</tp:taxon-name-part> <tp:taxon-name-part taxon-name-part-type="species" reg="hypertrichosa">hypertrichosa</tp:taxon-name-part></tp:taxon-name></italic> are densely tomentose (Fig. <xref ref-type="fig" rid="F5">5</xref>). The specific epiphyte, “<italic><tp:taxon-name><tp:taxon-name-part taxon-name-part-type="genus" reg="Kohleria"/><tp:taxon-name-part taxon-name-part-type="species" reg="hypertrichosa">hypertrichosa</tp:taxon-name-part></tp:taxon-name></italic>” refers to the abundance of trichomes, which is why it is commonly known in the horticultural community as “Chewbacca,” a reference to the Wookie (fictional character) in the movie Star Wars.</p><fig id="F5" position="float" orientation="portrait"><object-id xmlns:xlink="http://www.w3.org/1999/xlink" content-type="doi" xlink:type="simple">10.3897/phytokeys.179.65990.figure5</object-id><object-id xmlns:xlink="http://www.w3.org/1999/xlink" content-type="arpha" xlink:type="simple">ED722877-CFC3-52F8-84EE-73AB1B6B6498</object-id><label>Figure 5.</label><caption><p><italic><tp:taxon-name><tp:taxon-name-part taxon-name-part-type="genus" reg="Kohleria">Kohleria</tp:taxon-name-part> <tp:taxon-name-part taxon-name-part-type="species" reg="hypertrichosa">hypertrichosa</tp:taxon-name-part></tp:taxon-name></italic> J.L. Clark &amp; L.E. Skog <bold>A</bold> lateral view of flower <bold>B</bold> front view of corolla <bold>C</bold> mature fruit <bold>D</bold> dorsiventral habit with anisophyllous leaves (<bold>A</bold><italic>Clark et al. 15900</italic><bold>B</bold><italic>Clark 6539</italic><bold>C</bold><italic>Clark et al. 10310</italic><bold>D</bold><italic>Clark et al. 14942</italic>). Photos by J.L. Clark.</p></caption><graphic xmlns:xlink="http://www.w3.org/1999/xlink" xlink:href="phytokeys-179-099-g005.jpg" position="float" orientation="portrait" xlink:type="simple" id="oo_564821.jpg"><uri content-type="original_file" xlink:type="simple">https://binary.pensoft.net/fig/564821</uri></graphic></fig><p><italic><tp:taxon-name><tp:taxon-name-part taxon-name-part-type="genus" reg="Kohleria">Kohleria</tp:taxon-name-part> <tp:taxon-name-part taxon-name-part-type="species" reg="villosa">villosa</tp:taxon-name-part></tp:taxon-name></italic> and <italic><tp:taxon-name><tp:taxon-name-part taxon-name-part-type="genus" reg="Kohleria">K.</tp:taxon-name-part> <tp:taxon-name-part taxon-name-part-type="species" reg="anisophylla">anisophylla</tp:taxon-name-part></tp:taxon-name></italic> are easily recognized when sterile. The opposite leaves of <italic><tp:taxon-name><tp:taxon-name-part taxon-name-part-type="genus" reg="Kohleria">Kohleria</tp:taxon-name-part> <tp:taxon-name-part taxon-name-part-type="species" reg="anisophylla">anisophylla</tp:taxon-name-part></tp:taxon-name></italic> are consistently unequal in size or anisophyllous (Fig. <xref ref-type="fig" rid="F3">3D</xref>). In contrast, the opposite leaves of <italic><tp:taxon-name><tp:taxon-name-part taxon-name-part-type="genus" reg="Kohleria">Kohleria</tp:taxon-name-part> <tp:taxon-name-part taxon-name-part-type="species" reg="villosa">villosa</tp:taxon-name-part></tp:taxon-name></italic> are consistently equal in size or isophyllous (Fig. <xref ref-type="fig" rid="F4">4D</xref>). In addition, the dorsiventral shoots distinguishes <italic><tp:taxon-name><tp:taxon-name-part taxon-name-part-type="genus" reg="Kohleria">K.</tp:taxon-name-part> <tp:taxon-name-part taxon-name-part-type="species" reg="anisophylla">anisophylla</tp:taxon-name-part></tp:taxon-name></italic> from the erect shoots of <italic><tp:taxon-name><tp:taxon-name-part taxon-name-part-type="genus" reg="Kohleria">K.</tp:taxon-name-part> <tp:taxon-name-part taxon-name-part-type="species" reg="villosus">villosus</tp:taxon-name-part></tp:taxon-name></italic>.</p></tp:treatment-sec><ref-list><ref id="B10"><mixed-citation xmlns:xlink="http://www.w3.org/1999/xlink" xlink:type="simple"><person-group><name name-style="western"><surname>Wiehler</surname><given-names>H</given-names></name></person-group> (<year>1978</year>) <article-title>Miscellaneous transfers and new species of neotropical <tp:taxon-name><tp:taxon-name-part taxon-name-part-type="family">Gesneriaceae</tp:taxon-name-part></tp:taxon-name>.</article-title><source>Selbyana</source><volume>5</volume>(<issue>1</issue>): <fpage>61</fpage>–<lpage>93</lpage>.</mixed-citation></ref><ref id="B4"><mixed-citation xmlns:xlink="http://www.w3.org/1999/xlink" xlink:type="simple"><person-group><name name-style="western"><surname>Kvist</surname><given-names>L</given-names></name><name name-style="western"><surname>Skog</surname><given-names>LE</given-names></name></person-group> (<year>1992</year>) <article-title>Revision of <italic><tp:taxon-name><tp:taxon-name-part taxon-name-part-type="genus">Kohleria</tp:taxon-name-part></tp:taxon-name></italic> (<tp:taxon-name><tp:taxon-name-part taxon-name-part-type="family">Gesneriaceae</tp:taxon-name-part></tp:taxon-name>).</article-title><source>Smithsonian Contributions to Botany</source><volume>79</volume>(<issue>79</issue>): <fpage>1</fpage>–<lpage>83</lpage>. <ext-link xlink:type="simple" ext-link-type="doi" xlink:href="10.5479/si.0081024X.79">https://doi.org/10.5479/si.0081024X.79</ext-link></mixed-citation></ref><ref id="B6"><mixed-citation xmlns:xlink="http://www.w3.org/1999/xlink" xlink:type="simple"><person-group><name name-style="western"><surname>Roalson</surname><given-names>EH</given-names></name><name name-style="western"><surname>Boggan</surname><given-names>JK</given-names></name><name name-style="western"><surname>Skog</surname><given-names>LE</given-names></name><name name-style="western"><surname>Zimmer</surname><given-names>EA</given-names></name></person-group> (<year>2005b</year>) <article-title>Untangling <tp:taxon-name>Gloxinieae</tp:taxon-name> (<tp:taxon-name><tp:taxon-name-part taxon-name-part-type="family">Gesneriaceae</tp:taxon-name-part></tp:taxon-name>). I. Phylogenetic patterns and generic boundaries inferred from nuclear, chloroplast, and morphological cladistic datasets.</article-title><source>Taxon</source><volume>54</volume>(<issue>2</issue>): <fpage>389</fpage>–<lpage>410</lpage>. <ext-link xlink:type="simple" ext-link-type="doi" xlink:href="10.2307/25065368">https://doi.org/10.2307/25065368</ext-link></mixed-citation></ref></ref-list></tp:taxon-treatment>
